# Supplementary material for: Implicit Theory of Mind under realistic social circumstances measured with mobile eye-tracking
Source: Sci Rep. 2021 Jan 13;11:1215. doi: 10.1038/s41598-020-80614-5 (PMC7806733; doi:10.1038/s41598-020-80614-5)
Supplement: Supplementary file 3 — Supplementary Information C. [file 41598_2020_80614_MOESM3_ESM.r]

rm(list = ls())

# install and load necessary packages
#install.packages("car")
library(car)
#install.packages("psych")
library("psych")
#install.packages("pastecs")
library(pastecs)
#install.packages("Rmisc")
library("Rmisc")
#install.packages("BayesFactor")
library(BayesFactor)
#install.packages("effsize")
library(effsize)
#install.packages("ggplot2")
library(ggplot2)
# install.packages("extrafont")
library(extrafont)
# install.packages("lme4")
library(lme4)
# install.packages("dplyr")
library(dplyr)
#install.packages("lsr")
library(lsr)
#install.packages("WRS2")
library(WRS2)
#install.packages("gmodels")
library(gmodels)
#install.packages('extrafont')
library(extrafont)
#install.packages("jtools")
library(jtools)
#install.packages("oddsratio")
library(oddsratio)
#install.packages("questionr")
library(questionr)
install.packages("esc")
library(esc)

# set working directory
setwd('') #insert path to dataset here

# read in data
data <- read.csv2 ('SupplementD_Data.csv', header = TRUE)

# convert variable "ParticipantNumber" into factor
data$ParticipantNumber <- as.factor(data$ParticipantNumber) 

# calculate descriptive sample statistics
age_values<- data[,3] # assign participant ages to vector age_values
mean_age= mean(age_values); mean_age # calculate mean age of sample
std_age = sd(age_values); std_age # calculate standard deviation of age
min_age <-min(age_values); min_age # calculate minimum age of sample 
max_age <-max(age_values); max_age # calculate maximum age of sample

# Results of descriptive sample statistics: age range 18 - 35, M  = 23.97, SD = 3.24

#Preregistered analyses:
# All analyses are two-tailed. A significance level of .05 is used. 
# Potential null-effects are followed up with Bayesian statistics. 

# 1) Between-participants analyses of first trials: 

# 1.1)	First saccades: 
# Preregistration of this study:
# "Binomial tests will be used to examine whether first saccades are significantly more often directed towards
# the belief-congruent vs. belief-incongruent location in the FB1 and FB2 condition. We will use Fisher's exact test
# to analyze whether first saccades differ between the two conditions (FB1, FB2) of the study." 

# get all included participants that completed the FB1 condition as first trial
data_FB1first_Included <- subset(data, OrderOfConditions.1.Fb1FirstAnd2.Fb2First. == 1 & Overallinclusion == 1)
# the column named "OrderOfConditions.1.Fb1FirstAnd2.Fb2First." contains a 1 if participants completed the FB1 condition
# first and it contains a 2 if participants completed the FB2 condition first

# get all included participants that completed the FB2 condition as first trial
data_FB2first_Included <- subset(data, OrderOfConditions.1.Fb1FirstAnd2.Fb2First. == 2 & Overallinclusion == 1)

# Is the number of correct first saccades significantly different from chance (.5) in each condition (FB1, FB2)? 
# (binomial test, two-tailed, Bayes factor follow-up for nulleffects)

# FB1 as first trial:
BinoSacFB1First <- binom.test (sum(data_FB1first_Included$FB1FirstSaccade.1.correct0.incorrect., na.rm = TRUE), # FB1FirstSaccade.1.correct0.incorrect. contains a 1 if the first saccade was correct and contains a 0 if the first saccade was incorrect, if no saccade occured the respective cell contains a NA value; sum (na.rm = TRUE)  = number of successes 
                               length(na.omit(data_FB1first_Included$FB1FirstSaccade.1.correct0.incorrect.)), # number of trials = number of participants that showed first saccade 
                               p = 0.5, alternative = "two.sided", conf.level = 0.95); BinoSacFB1First

# FB2 as first trial:
BinoSacFB2First <- binom.test (sum(data_FB2first_Included$FB2FirstSaccade.1.correct0.incorrect., na.rm = TRUE), 
                               length(na.omit(data_FB2first_Included$FB2FirstSaccade.1.correct0.incorrect.)),
                               p = 0.5, alternative = "two.sided", conf.level = 0.95); BinoSacFB2First

# follow-up Bayes factor analysis for nulleffect in the FB2 condition
BfSacFB2First <- proportionBF (sum(data_FB2first_Included$FB2FirstSaccade.1.correct0.incorrect., na.rm = TRUE), 
                               length(na.omit(data_FB2first_Included$FB2FirstSaccade.1.correct0.incorrect.)), p = 0.5); BfSacFB2First

# Is there a difference in the number of correct first saccades between the two conditions of the study (FB1, FB2)? 
#(fisher's exact test, two-tailed, follow-up Bayes factor analysis for nulleffect)
FB1_corSacFirstTrial <- sum(data_FB1first_Included$FB1FirstSaccade.1.correct0.incorrect., na.rm = TRUE);FB1_corSacFirstTrial
FB1_incorSacFirstTrial <- length(na.omit(data_FB1first_Included$FB1FirstSaccade.1.correct0.incorrect.)) - FB1_corSacFirstTrial; FB1_incorSacFirstTrial
FB2_corSacFirstTrial <- sum(data_FB2first_Included$FB2FirstSaccade.1.correct0.incorrect., na.rm = TRUE); FB2_corSacFirstTrial
FB2_incorSacFirstTrial <- length(na.omit(data_FB2first_Included$FB2FirstSaccade.1.correct0.incorrect., na.rm = TRUE))- FB2_corSacFirstTrial; FB2_incorSacFirstTrial

# use fisher.test function: enter matrix with conditions (FB1, FB2) as columns and type of saccade (correct/incorrect) as rows 
FB1FB2SacFirstTrialFish <- fisher.test(matrix(c(FB1_corSacFirstTrial, FB1_incorSacFirstTrial, 
                                                FB2_corSacFirstTrial, FB2_incorSacFirstTrial), nrow = 2)); FB1FB2SacFirstTrialFish
# fisher.test output includes odds ratio effectsize

# follow-up Bayes factor analysis for nullefect
BfFB1FB2_SacFirstTrial_ContTab <-contingencyTableBF(matrix(c(FB1_corSacFirstTrial, FB1_incorSacFirstTrial,
                                                             FB2_corSacFirstTrial, FB2_incorSacFirstTrial), nrow = 2),
                                                    sampleType = "poisson"); BfFB1FB2_SacFirstTrial_ContTab


# Exploratory we applied the same analyses that were conducted on first saccades on the number of correct first looks 

# Is the number of correct first looks significantly different from chance (.5) in each condition (FB1, FB2)? 
# (binomial test, two-tailed, Bayes factor follow-up for nulleffects)

# FB1 as first trial
BinoLooksFB1First <- binom.test(sum(data_FB1first_Included$FB1FirstLook.1.correct0.incorrect., na.rm = TRUE),
            length(na.omit(data_FB1first_Included$FB1FirstLook.1.correct0.incorrect.)), 
            p = 0.5, alternative = "two.sided", conf.level = 0.95); BinoLooksFB1First

# follow-up Bayes factor analysis for nulleffect in the FB1 condition
BfLooksFB1First <- proportionBF(sum(data_FB1first_Included$FB1FirstLook.1.correct0.incorrect., na.rm = TRUE),
             length (na.omit(data_FB1first_Included$FB1FirstLook.1.correct0.incorrect.)), p = 0.5); BfLooksFB1First
 
# FB2 as first trial
BinoLooksFB2First <- binom.test(sum(data_FB2first_Included$FB2FirstLook.1.correct0.incorrect., na.rm = TRUE), 
                                 length(na.omit(data_FB2first_Included$FB2FirstLook.1.correct0.incorrect.)),
                                 p = 0.5, alternative = "two.sided", conf.level = 0.95); BinoLooksFB2First

# follow-up Bayes factor analysis for nulleffect in the FB2 condition
BfLooksFB2First <- proportionBF(sum(data_FB2first_Included$FB2FirstLook.1.correct0.incorrect., na.rm = TRUE), 
                                length(na.omit(data_FB2first_Included$FB2FirstLook.1.correct0.incorrect.)), p = 0.5); BfLooksFB2First


# Is there a difference in the number of correct first looks between the two conditions of this study (FB1, FB2)? 
# (fisher's exact test, two-tailed, follow-up Bayes factor analysis for nulleffect)
FB1_corLooksFirstTrial <- sum (data_FB1first_Included$FB1FirstLook.1.correct0.incorrect., na.rm = TRUE); FB1_corLooksFirstTrial
FB1_incorLooksFirstTrial <- length(na.omit(data_FB1first_Included$FB1FirstLook.1.correct0.incorrect.)) - FB1_corLooksFirstTrial; FB1_incorLooksFirstTrial
FB2_corLooksFirstTrial <- sum (data_FB2first_Included$FB2FirstLook.1.correct0.incorrect., na.rm = TRUE); FB2_corLooksFirstTrial
FB2_incorLooksFirstTrial <- length(na.omit(data_FB2first_Included$FB2FirstLook.1.correct0.incorrect.)) - FB2_corLooksFirstTrial; FB2_incorLooksFirstTrial

FB1FB2LooksFirstTrialFish <- fisher.test(matrix(c(FB1_corLooksFirstTrial, FB1_incorLooksFirstTrial, 
                                                  FB2_corLooksFirstTrial, FB2_incorLooksFirstTrial), nrow = 2)); FB1FB2LooksFirstTrialFish
# fisher.test output includes odds ratio effectsize

# follow up Bayes factor analysis 
bfFB1FB2_LooksFirstTrial_ContTab <- contingencyTableBF(matrix(c(FB1_corLooksFirstTrial, FB1_incorLooksFirstTrial, 
                                                                FB2_corLooksFirstTrial, FB2_incorLooksFirstTrial), nrow = 2), 
                                                       sampleType = "poisson", fixedMargin = "cols"); bfFB1FB2_LooksFirstTrial_ContTab 


# 1.2) Differential looking score (DLS): 
# Preregistration of this study: 
# "One-sample t-tests will be used to examine whether the DLS significantly differs from 0 in each condition. 
# Independent t-tests will be conducted to compare both conditions (FB1, FB2) between participants, considering the first test trial." 

#descriptive statistics of DLS

# DLS for FB1 as first trial
mean(data_FB1first_Included$DLSFB1, na.rm = TRUE)
sd(data_FB1first_Included$DLSFB1, na.rm = TRUE)
CI(na.omit(data_FB1first_Included$DLSFB1), ci = 0.95)

# DLS for FB2 as first trial
mean(data_FB2first_Included$DLSFB2, na.rm = TRUE)
sd(data_FB2first_Included$DLSFB2, na.rm = TRUE)
CI(na.omit(data_FB2first_Included$DLSFB2), ci = 0.95)

# Is the mean DLS significantly different from 0 in each condition (FB1, FB2)?
# (one-sample t-test, two-tailed, follow-up Bayes factor analyses for nulleffects)

# DLS for FB1 condition as first trial significantly different from zero?
zeroFB1first <- t.test(data_FB1first_Included$DLSFB1); zeroFB1first # t.test is two-sided by default, default "na.action" is "na.omit"
# calculate effect size cohens d using cohensD function of the lsr package
CohensD_FB1_First<-cohensD(na.omit(data_FB1first_Included$DLSFB1)); CohensD_FB1_First

# DLS for FB2 condition as first trial significantly different from zero?
zeroFB2first <- t.test(data_FB2first_Included$DLSFB2);zeroFB2first
CohensDFB2_First <- cohensD(na.omit(data_FB2first_Included$DLSFB2)); CohensDFB2_First

# follow-up Bayes factor analysis for nulleffect in condition FB2 as first trial
bfzeroFB2first <- ttestBF(na.omit(data_FB2first_Included$DLSFB2)); bfzeroFB2first

# Does the mean DLS significantly differ between conditions (FB1, FB2)? 
# (independent t-test, two-tailed, follow-up Bayes factor analysis for nulleffect)
DiffDLSFB1FB2first <- t.test(na.omit(data_FB1first_Included$DLSFB1), na.omit(data_FB2first_Included$DLSFB2),
                             alternative = "two.sided", paired = FALSE); DiffDLSFB1FB2first 
# by default, the t.test function checks for violation of the homogeneity of variances assumption and uses Welch's t-test in case of unequal variances
# the previous t-test applied the welch's correction; in the following a normal t-test without correction is computed because 
# the preregistration of this study stated that we would conduct an independent t-test and not a Welch's t-test
DiffDLSFB1FB2first <- t.test(na.omit(data_FB1first_Included$DLSFB1), na.omit(data_FB2first_Included$DLSFB2),
                             alternative = "two.sided", paired = FALSE, var.equal = TRUE); DiffDLSFB1FB2first 
# results do not differ between the two versions of the t-test

# computation of cohens d for the Welch's t-test (i.e., method = "unequal")
cohensDFB1FB2_Comp_First <- cohensD(na.omit(data_FB1first_Included$DLSFB1), 
                                 na.omit(data_FB2first_Included$DLSFB2, method = "unequal"));cohensDFB1FB2_Comp_First
# computation of cohens d for the uncorrected t-test 
cohensDFB1FB2_Comp_First <- cohensD(na.omit(data_FB1first_Included$DLSFB1), 
                                    na.omit(data_FB2first_Included$DLSFB2));cohensDFB1FB2_Comp_First
# again results do not differ between the two versions of the cohensD computation

# follow up Bayes factor analysis for nulleffect
bfDiffzeroFB1FB2first <- ttestBF(na.omit(data_FB1first_Included$DLSFB1), 
                                 na.omit(data_FB2first_Included$DLSFB2)); bfDiffzeroFB1FB2first 

# 2) Analyses of full set of trials:

# create subset of data that includes all participants that are included in the fullset analyses
data_fullset_Included <- subset(data, Overallinclusion == 1) # select all participants that are overall included
 
# 2.1)	First saccades: 
# Preregistration of this study: 
# "As for the analyses of first trials, binomial tests will be used to examine whether
# first saccades are significantly more often directed towards the belief congruent vs. 
# belief incongruent location in the FB1 and FB2 condition. 
# A McNemar test will be used to compare performance between conditions (FB1, FB2) within participants."

# Is the number of correct first saccades significantly different from chance (.5) in each condition (FB1, FB2) considering the full set of trials?
# (binomial test, two-tailed, follow up Bayes factor analyses for nulleffects)

BinoSacFB1FullSet <- binom.test(sum(data_fullset_Included$FB1FirstSaccade.1.correct0.incorrect., na.rm = TRUE),
                                length(na.omit(data_fullset_Included$FB1FirstSaccade.1.correct0.incorrect.)),
                                p = 0.5, alternative = "two.sided"); BinoSacFB1FullSet

BinoSacFB2FullSet <- binom.test(sum(data_fullset_Included$FB2FirstSaccade.1.correct0.incorrect., na.rm = TRUE), 
                                length (na.omit(data_fullset_Included$FB2FirstSaccade.1.correct0.incorrect.)),
                                p = 0.5,alternative = "two.sided"); BinoSacFB2FullSet

# Bayes factor follow-up for nulleffect in the FB2 condition 
bfSacFB2FullSet <- proportionBF(sum(data_fullset_Included$FB2FirstSaccade.1.correct0.incorrect., na.rm = TRUE), 
                                length (na.omit(data_fullset_Included$FB2FirstSaccade.1.correct0.incorrect.)), 
                                p = .5); bfSacFB2FullSet

# significant difference in the number of correct first saccades between conditions (FB1, FB2) within participants?
# (McNemar test, two-tailed, follow-up Bayes factor analysis for nulleffect)

# remove all rows for participants that did not show a first saccade in both the FB1 and the FB2 condition 
data_NaSac_removed <- data_fullset_Included [!is.na(data_fullset_Included$FB1FirstSaccade.1.correct0.incorrect.) & 
                                               !is.na(data_fullset_Included$FB2FirstSaccade.1.correct0.incorrect.),]

FB1_corSacFullset_NaRemoved <- sum (data_NaSac_removed$FB1FirstSaccade.1.correct0.incorrect., na.rm = TRUE); FB1_corSacFullset_NaRemoved
FB1_incorSacFullset_NaRemoved <- length(na.omit(data_NaSac_removed$FB1FirstSaccade.1.correct0.incorrect.)) - FB1_corSacFullset_NaRemoved; FB1_incorSacFullset_NaRemoved
FB2_corSacFullset_NaRemoved <- sum(data_NaSac_removed$FB2FirstSaccade.1.correct0.incorrect., na.rm = TRUE); FB2_corSacFullset_NaRemoved
FB2_incorSacFullset_NaRemoved <- length(na.omit(data_NaSac_removed$FB2FirstSaccade.1.correct0.incorrect., na.rm = TRUE)) - FB2_corSacFullset_NaRemoved; FB2_incorSacFullset_NaRemoved


FB1FB2SacFullsetMcN <- mcnemar.test(matrix(c(FB1_corSacFullset_NaRemoved, FB1_incorSacFullset_NaRemoved,
                                             FB2_corSacFullset_NaRemoved, FB2_incorSacFullset_NaRemoved),
                                           nrow = 2)); FB1FB2SacFullsetMcN 
# by default mcnemar.test applies continuity correction when calculating the test statistic 

# To date, no Bayes Factor equivalent for the McNemar test exists;
# Based on Raftery (1995, formula 22), the Bayes factor was approximated based on the BIC scores of two Generalized linear mixed models (see main article for a detailed description of this approach).
# Note, that this differs from the computation of the BF for all other statistical tests using the Bayes Factor package.

# reshape data into long-format
dat.long_Nas_removed <-reshape(data_NaSac_removed,
                               varying = list(c("FB1FirstSaccade.1.correct0.incorrect.", "FB2FirstSaccade.1.correct0.incorrect.")
                                              ,c("FB1FirstLook.1.correct0.incorrect.", "FB2FirstLook.1.correct0.incorrect."))
                               ,v.names=c("first.saccade","first.look")
                               ,timevar="condition"
                               ,times=c("FB1","FB2")
                               ,direction = "long"
                               
)

# Computation of Generalized linear mixed models 
require(lme4)
model<-glmer(first.saccade~condition+(1|id),family="binomial",data=dat.long_Nas_removed) # effect-model 

summary(model)

model.0<-glmer(first.saccade~1+(1|id),family="binomial",data=dat.long_Nas_removed) # null-model

anova(model.0,model)

bicdifS<-BIC(model.0)-BIC(model)
bicdifS

# Bayes factor for McNemar equivalent
BFMcNeSac <- exp(bicdifS/2);BFMcNeSac 
# odds ratio for model
exp(summary(model)$coef[2,1])


# Exploratory we applied the same analyses that were conducted on first saccades on the number of correct first looks 

# Is the number of correct first looks significantly different from chance (.5) in each condition (FB1, FB2) considering the full set of trials?
# (binomial test, two-tailed, follow up Bayes factor analyses for nulleffects)


BinoLooksFB1FullSet <- binom.test(sum(data_fullset_Included$FB1FirstLook.1.correct0.incorrect., na.rm = TRUE),
                                  length(na.omit(data_fullset_Included$FB1FirstLook.1.correct0.incorrect.)),
                                  p = 0.5, alternative = "two.sided"); BinoLooksFB1FullSet

BinoLooksFB2FullSet <- binom.test(sum(data_fullset_Included$FB2FirstLook.1.correct0.incorrect., na.rm = TRUE),
                                  length (na.omit(data_fullset_Included$FB2FirstLook.1.correct0.incorrect.)),
                                  p =0.5,alternative = "two.sided"); BinoLooksFB2FullSet

bfLooksFB2FullSet <- proportionBF(sum(data_fullset_Included$FB2FirstLook.1.correct0.incorrect., na.rm = TRUE), 
                                  length (na.omit(data_fullset_Included$FB2FirstLook.1.correct0.incorrect.)),
                                  p = .5); bfLooksFB2FullSet


# signfifcant difference in number of correct first looks between the two conditions (FB1, FB2) within participants?
# (McNemar test, two-sided, follow up Bayes Factor analysis for nulleffect)

# remove all rows for participants that did not show first looks in both the FB1 and FB2 condition 
data_NaLooks_removed <- data_fullset_Included [!is.na(data_fullset_Included$FB1FirstLook.1.correct0.incorrect.) & 
                                                 !is.na(data_fullset_Included$FB2FirstLook.1.correct0.incorrect.),]

FB1_corLooksFullset_NaRemoved <- sum(data_NaLooks_removed$FB1FirstLook.1.correct0.incorrect., na.rm = TRUE); FB1_corLooksFullset_NaRemoved
FB1_incorLooksFullset_NaRemoved <- length(na.omit(data_NaLooks_removed$FB1FirstLook.1.correct0.incorrect.))- FB1_corLooksFullset_NaRemoved; FB1_incorLooksFullset_NaRemoved
FB2_corLooksFullset_NaRemoved <- sum(data_NaLooks_removed$FB2FirstLook.1.correct0.incorrect., na.rm = TRUE);FB2_corLooksFullset_NaRemoved
FB2_incorLooksFullset_NaRemoved <- length(na.omit(data_NaLooks_removed$FB2FirstLook.1.correct0.incorrect.))- FB2_corLooksFullset_NaRemoved;FB2_incorLooksFullset_NaRemoved


FB1FB2LooksFullsetMcN <- mcnemar.test(matrix(c(FB1_corLooksFullset_NaRemoved, FB1_incorLooksFullset_NaRemoved, 
                                               FB2_corLooksFullset_NaRemoved, FB2_incorLooksFullset_NaRemoved), nrow = 2)); FB1FB2LooksFullsetMcN 
# by default mcnemar.test applies continuity correction 

# To date, no Bayes Factor equivalent for the McNemar test exists;
# Based on Raftery (1995, formula 22), the Bayes factor was approximated based on the BIC scores of two Generalized linear mixed models (see main article for a detailed description of this approach).
# Note, that this differs from the computation of the BF for all other statistical tests using the Bayes Factor package.

# reshape data
data_NaLooks_removed.l <-reshape(data_NaLooks_removed,
                               varying = list(c("FB1FirstSaccade.1.correct0.incorrect.", "FB2FirstSaccade.1.correct0.incorrect.")
                                              ,c("FB1FirstLook.1.correct0.incorrect.", "FB2FirstLook.1.correct0.incorrect."))
                               ,v.names=c("first.saccade","first.look")
                               ,timevar="condition"
                               ,times=c("FB1","FB2")
                               ,direction = "long"
                               
)

# computation of two Generalized linear mixed models
model2<-glmer(first.look~condition+(1|id),family="binomial",data = data_NaLooks_removed.l) # effect-model
summary(model2)
model2.0<-glmer(first.look~1+(1|id),family="binomial",data= data_NaLooks_removed.l) # null-model
bicdifL <- BIC(model2.0)-BIC(model2)

# Bayes factor for McNemar equivalent
BFMcNeLook <- exp(bicdifL/2); BFMcNeLook
# odds ratio for the model
exp(summary(model2)$coef[2,1])


# 2.2)	Differential looking score (DLS):
# Preregistration of this study:
# "As for the analysis of first trials, one-sample t-tests will be used to examine, whether the DLS significantly differs from 0 in each condition.
# A dependent t-test will be used to compare performance between conditions (FB1, FB2) within participants."

#descriptive statistics of DLS 
# DLS for FB1 (full set of trials)
mean(data_fullset_Included$DLSFB1, na.rm = TRUE)
sd(data_fullset_Included$DLSFB1, na.rm = TRUE)
CI(na.omit(data_fullset_Included$DLSFB1), ci = 0.95)

# DLS for FB2 (full set of trials)
mean(data_fullset_Included$DLSFB2, na.rm = TRUE)
sd(data_fullset_Included$DLSFB2, na.rm = TRUE)
CI(na.omit(data_fullset_Included$DLSFB2), ci = 0.95)

# DLS significantly different from zero in each condition (FB1, FB2) considering the full set of trials?
# (one-sample t-tests, two-tailed, follow-up Bayes factor analyses for nulleffects)

# DLS for FB1 condition (full set of trials)
DLSFB1_Fullset <- t.test(data_fullset_Included$DLSFB1);DLSFB1_Fullset # by default na.action is na.omit 
CohensD_DLS_FB1_Fullset <-cohensD(na.omit(data_fullset_Included$DLSFB1)); CohensD_DLS_FB1_Fullset
bfDLSFB1_Fullset <- ttestBF(na.omit(data_fullset_Included$DLSFB1)); bfDLSFB1_Fullset 

# DLS for FB2 condition (full set of trials)
DLSFB2_Fullset <- t.test(data_fullset_Included$DLSFB2); DLSFB2_Fullset
CohensD_DLS_FB2_Fullset<-cohensD(na.omit(data_fullset_Included$DLSFB2)); CohensD_DLS_FB2_Fullset
bfDLSFB2_Fullset <- ttestBF(na.omit(data_fullset_Included$DLSFB2)); bfDLSFB2_Fullset

# Does the DLS significantly differ between the two conditions (FB1, FB2) within participants? 
# (dependent t-test, two-tailed, follow up Bayes factor analysis for nulleffect)

# Select all participants with DLS values for both conditions
data_NaDLS_removed <- data_fullset_Included [!is.na(data_fullset_Included$DLSFB1) & !is.na (data_fullset_Included$DLSFB2),]

# descriptive statistics (Mean of differences, standard deviation of differences)
data_DLS_diff <- data_NaDLS_removed$DLSFB1 - data_NaDLS_removed$DLSFB2; data_DLS_diff
mean(data_DLS_diff)
sd(data_DLS_diff)

# compute dependent t-test
DLSFB1FB2_fullset_DependentT <- t.test(data_NaDLS_removed$DLSFB1, data_NaDLS_removed$DLSFB2, alternative = "two.sided", 
                                     paired = TRUE); DLSFB1FB2_fullset_DependentT
CohensD_DLS_FB1FB2_DependentT <- cohensD(data_NaDLS_removed$DLSFB1, data_NaDLS_removed$DLSFB2, method = "paired"); CohensD_DLS_FB1FB2_DependentT
# same result if command "effsize::cohen.d(data_NaDLS_removed$DLSFB1, data_NaDLS_removed$DLSFB2, paired = TRUE)" is used 

# Bayes factor follow-up for nulleffect
bfDLS_FB1FB2_DependentT <- ttestBF(data_NaDLS_removed$DLSFB1,data_NaDLS_removed$DLSFB2, paired = TRUE); bfDLS_FB1FB2_DependentT 


# 3) Dropout rate: 
# Preregistration of this study: 
# "The dropout rate due to not passing the familiarization trial will be compared to previous studies using binomial tests.
# A dropout is defined as participant exclusion due to not meeting the inclusion criteria originally defined by 
# Senju, Southgate, White, and Frith (2009) (i.e. anticipatory looking behavior by the fourth trial of familiarization)."

# dropout rates

# difference in dropout-rates between current study and original study of Southgate et al. (2007)? 
# (binomial test, two-tailed, Bayes factor follow-up for nulleffect)

# number of participants that were included in the current study
included_Social_Rel_ToM <- sum(data$Overallinclusion == 1); included_Social_Rel_ToM # n = 52. 
# number of participants that were excluded due to not passing the familiarization criterion in the current study
excluded_Social_Rel_ToM <- sum(data$InclusionAfterFAM4 == 0); excluded_Social_Rel_ToM # n = 40. 
# I've checked: these 40 participants have all been excluded due to not showing anticipatory looking behavior in the fourth familiarization trial (i.e. they have not been excluded after FAM4 due to other criteria)
# computation of dropout rate in the current study 
DropoutRateSocialRelToM <- excluded_Social_Rel_ToM/(included_Social_Rel_ToM+excluded_Social_Rel_ToM); DropoutRateSocialRelToM

# number of participants that were included in the study of Southgate et al. (2007)
included_Southgate <- 20 
# number of participants that were excluded due to not passing the familiarization criterion in the study of Southgate et al. (2007)
excludedSouthgate <- 11
# computation of dropout rate in the study of Southgate et al. (2007)
DropoutRateSouthgate <- excludedSouthgate/(included_Southgate+excludedSouthgate); DropoutRateSouthgate

# comparison of dropout rates in the current study and the study of Southgate et al. (2007)
dropoutComp_Southgate_SocialRelToM <- binom.test(excluded_Social_Rel_ToM, included_Social_Rel_ToM+excluded_Social_Rel_ToM, 
                                                 p = DropoutRateSouthgate, alternative = "two.sided"); dropoutComp_Southgate_SocialRelToM
# Bayes factor follow-up for null-effect
bfdropoutComp_Southgate_SocialRelToM <-proportionBF(excluded_Social_Rel_ToM, included_Social_Rel_ToM+excluded_Social_Rel_ToM,
                                                    p = DropoutRateSouthgate); bfdropoutComp_Southgate_SocialRelToM

# Dropout comparison with the study of Senju et al. (2010)
included_Senju <- 17 
excluded_Senju <- 2
dropoutRateSenju <- excluded_Senju/(included_Senju+excluded_Senju);dropoutRateSenju
dropoutCom_Senju_Social_Rel_ToM <- binom.test(excluded_Social_Rel_ToM, included_Social_Rel_ToM+excluded_Social_Rel_ToM, 
                                              p = dropoutRateSenju, alternative = "two.sided"); dropoutCom_Senju_Social_Rel_ToM

# Dropout comparision with Kulke, Wuebker, & Rakoczy (2019, study 1)
included_Kulke_Wuebker_RakoczyStudy1 <- 125 
excluded_Kulke_Wuebker_RakoczyStudy1 <- 58+14 # "failed original Senju et al. [20] familiarization criterion 58", "did not look at any AOI during the last familiarization 14"; Kulke et al. differentiated between those two categories. Here both are counted as dropouts
dropoutRate_Kulke_Wue_RaStudy1 <- excluded_Kulke_Wuebker_RakoczyStudy1/(included_Kulke_Wuebker_RakoczyStudy1+excluded_Kulke_Wuebker_RakoczyStudy1); dropoutRate_Kulke_Wue_RaStudy1
dropoutCom_Kulke_Wue_RaStudy1 <- binom.test(excluded_Social_Rel_ToM, included_Social_Rel_ToM+excluded_Social_Rel_ToM,
                                           p = dropoutRate_Kulke_Wue_RaStudy1, alternative = "two.sided"); dropoutCom_Kulke_Wue_RaStudy1
bfdropout_Com_Kulke_Wue_RaStudy1 <- proportionBF(excluded_Social_Rel_ToM, included_Social_Rel_ToM+excluded_Social_Rel_ToM, 
                                                p = dropoutRate_Kulke_Wue_RaStudy1); bfdropout_Com_Kulke_Wue_RaStudy1

# Dropout comparision with Kulke, Wuebker, & Rakoczy (2019, study 2)
included_Kulke_Wuebker_RakoczyStudy2 <- 125 
excluded_Kulke_Wuebker_RakoczyStudy2 <- 43+118 # "failed original Senju et al. [20] familiarization criterion 43", "did not look at any AOI during the last familiarization 118" 
dropoutRate_Kulke_Wue_RaStudy2 <- excluded_Kulke_Wuebker_RakoczyStudy2/(included_Kulke_Wuebker_RakoczyStudy2+excluded_Kulke_Wuebker_RakoczyStudy2); dropoutRate_Kulke_Wue_RaStudy2
dropoutCom_Kulke_Wue_RaStudy2 <- binom.test(excluded_Social_Rel_ToM, included_Social_Rel_ToM+excluded_Social_Rel_ToM, p = dropoutRate_Kulke_Wue_RaStudy2, alternative = "two.sided"); dropoutCom_Kulke_Wue_RaStudy2


# 4) exploratory analyses:
# Preregistration:
# "The effect of whether or not participants guess the aim of the study during the debriefing on the observed results will be explored."
# Because only two out of 52 included participants guessed the aim of the study during the debriefing procedure, the effect was explored descriptively (see Results section of the main article).

# exploratory analyses:
# Effect of relevant strategy on the observed results? 
# 9 out of 52 included participants reported that they have used a relevant strategy

# Computation of Genaralized Linear Mixed Models to examine effect of relevant strategy

# reshape data into long-format
dat.long<-reshape(data_fullset_Included,
                  varying = list(c("FB1FirstSaccade.1.correct0.incorrect.", "FB2FirstSaccade.1.correct0.incorrect.")
                                 ,c("FB1FirstLook.1.correct0.incorrect.", "FB2FirstLook.1.correct0.incorrect."), c("DLSFB1", "DLSFB2"))
                  ,v.names=c("first.saccade","first.look", "DLS")
                  ,timevar="bedingung"
                  ,times=c("FB1","FB2")
                  ,direction = "long"
                  
)

# convert variable relevant stratgey into factor 
dat.long$RelvantS.f = factor(dat.long$RelevantStrategy.1.Yes0.No., levels = c(1, 0),
                             labels = c("yes", "no"))

# compute three Generalized Linear Models to examine the effect of a relevant stratgey on the number of correct first saccades, first looks, and on the DLS 
RelevantS.glmerS =glm(first.saccade~RelvantS.f + (1|id), data=dat.long, family=binomial(link='logit')); RelevantS.glmerS
RelevantS.glmerL = glm(first.look~RelvantS.f + (1|id), data=dat.long, family=binomial(link='logit')); RelevantS.glmerL
RelevantS.glmerD = glm(DLS~RelvantS.f + (1|id), data=dat.long, family = gaussian(link = "identity")); RelevantS.glmerD


summary (RelevantS.glmerS)
summary(RelevantS.glmerL)
summary(RelevantS.glmerD)

# Effect statistical significant?
anova(RelevantS.glmerS, test = "Chisq")
anova(RelevantS.glmerL, test = "Chisq")
anova(RelevantS.glmerD, test = "F")


# exploratory analyses: 
# computation of robust version of t-statistics (robust against violation of normality assumption) 

# robust versions for one-sample t-tests:
require(robustbase)
summary(mod1<-lmrob(DLSFB1~1,data=data_FB1first_Included))
summary(mod2<-lmrob(DLSFB2~1,data=data_FB2first_Included))
summary(mod3<-lmrob(DLSFB1~1,data=data_fullset_Included))
summary(mod4<-lmrob(DLSFB2~1,data=data_fullset_Included))

# robust version of t-statistic for independent t-test
datac <- reshape (data_FB1first_Included,varying = "DLSFB1", v.names = "DLS", timevar = "condition", times = "FB1", direction = "long")
datad <- reshape (data_FB2first_Included, varying = "DLSFB2", v.names = "DLS", timevar = "condition", times = "FB2", direction = "long")
datac$DLSFB2 <- NULL
datad$DLSFB1 <- NULL
combined_data <- rbind(datac, datad)

summary(mod5<-lmrob(DLS~condition,data=combined_data))


# Exploratory analyses: 
# Is the proportion of correct first saccades different compared to the proportion of correct first saccades in previous studies? 
# (binomial tests, two-tailed, Bayes factor follow-up for null effects)

# Saccade comparsion with Kulke, Wuebker & Rakoczy (2019) Study 1: proportion first saccades correct FB1: .700, FB2: .500

BinoSacFB1First_KuWuRa1 <- binom.test (sum(data_FB1first_Included$FB1FirstSaccade.1.correct0.incorrect., na.rm = TRUE), # FB1FirstSaccade.1.correct0.incorrect. contains a 1 if the first saccade was correct and contains a 0 if the first saccade was incorrect, if no saccade occured the respective cell contains a NA value; sum (na.rm = TRUE)  = number of successes 
                               length(na.omit(data_FB1first_Included$FB1FirstSaccade.1.correct0.incorrect.)), # number of trials = number of participants that showed first saccade 
                               p = 0.7, alternative = "two.sided", conf.level = 0.95); BinoSacFB1First_KuWuRa1 

bfSacFB1FirstKuWuRa1 <- proportionBF(sum(data_FB1first_Included$FB1FirstSaccade.1.correct0.incorrect., na.rm = TRUE), 
                                length (na.omit(data_FB1first_Included$FB1FirstSaccade.1.correct0.incorrect.)), 
                                p = .7); bfSacFB1FirstKuWuRa1


BinoSacFB2First_KuWuRa1 <- binom.test (sum(data_FB2first_Included$FB2FirstSaccade.1.correct0.incorrect., na.rm = TRUE), 
                               length(na.omit(data_FB2first_Included$FB2FirstSaccade.1.correct0.incorrect.)),
                               p = 0.5, alternative = "two.sided", conf.level = 0.95); BinoSacFB2First_KuWuRa1

bfSacFB2FirstKuWuRa1 <- proportionBF(sum(data_FB2first_Included$FB2FirstSaccade.1.correct0.incorrect., na.rm = TRUE), 
                                length (na.omit(data_FB2first_Included$FB2FirstSaccade.1.correct0.incorrect.)), 
                                p = .5); bfSacFB2FirstKuWuRa1 

BinoSacFB1FullSet_KuWuRa1 <- binom.test(sum(data_fullset_Included$FB1FirstSaccade.1.correct0.incorrect., na.rm = TRUE),
                                length(na.omit(data_fullset_Included$FB1FirstSaccade.1.correct0.incorrect.)),
                                p = 0.7, alternative = "two.sided"); BinoSacFB1FullSet_KuWuRa1

bfSacFB1FullsetKuWuRa1 <- proportionBF(sum(data_fullset_Included$FB1FirstSaccade.1.correct0.incorrect., na.rm = TRUE), 
                                     length (na.omit(data_fullset_Included$FB1FirstSaccade.1.correct0.incorrect.)), 
                                     p = .7); bfSacFB1FullsetKuWuRa1 

BinoSacFB2FullSet_KuWuRa1 <- binom.test(sum(data_fullset_Included$FB2FirstSaccade.1.correct0.incorrect., na.rm = TRUE), 
                                length (na.omit(data_fullset_Included$FB2FirstSaccade.1.correct0.incorrect.)),
                                p = 0.5,alternative = "two.sided");BinoSacFB2FullSet_KuWuRa1

bfSacFB2FullSet_KuWuRa1 <- proportionBF(sum(data_fullset_Included$FB2FirstSaccade.1.correct0.incorrect., na.rm = TRUE), 
                                length (na.omit(data_fullset_Included$FB2FirstSaccade.1.correct0.incorrect.)), 
                                p = .5); bfSacFB2FullSet_KuWuRa1

# Saccade comparison with Kulke, Wuebker & Rakoczy (2019) Study 2: proportion first saccades correct FB1: .700, FB2: .385


BinoSacFB1First_KuWuRa2 <- binom.test (sum(data_FB1first_Included$FB1FirstSaccade.1.correct0.incorrect., na.rm = TRUE), # FB1FirstSaccade.1.correct0.incorrect. contains a 1 if the first saccade was correct and contains a 0 if the first saccade was incorrect, if no saccade occured the respective cell contains a NA values; sum (na.rm = TRUE)  = number of successes 
                                      length(na.omit(data_FB1first_Included$FB1FirstSaccade.1.correct0.incorrect.)), # number of trials = number of participants that showed first saccade 
                                      p = 0.7, alternative = "two.sided", conf.level = 0.95); BinoSacFB1First_KuWuRa2

bfSacFB1FirstKuWuRa2 <- proportionBF(sum(data_FB1first_Included$FB1FirstSaccade.1.correct0.incorrect., na.rm = TRUE), 
                                     length (na.omit(data_FB1first_Included$FB1FirstSaccade.1.correct0.incorrect.)), 
                                     p = .7); bfSacFB1FirstKuWuRa2 

BinoSacFB2First_KuWuRa2 <- binom.test (sum(data_FB2first_Included$FB2FirstSaccade.1.correct0.incorrect., na.rm = TRUE), 
                                      length(na.omit(data_FB2first_Included$FB2FirstSaccade.1.correct0.incorrect.)),
                                      p = 0.385, alternative = "two.sided", conf.level = 0.95); BinoSacFB2First_KuWuRa2


BinoSacFB1FullSet_KuWuRa2 <- binom.test(sum(data_fullset_Included$FB1FirstSaccade.1.correct0.incorrect., na.rm = TRUE),
                                       length(na.omit(data_fullset_Included$FB1FirstSaccade.1.correct0.incorrect.)),
                                       p = 0.7, alternative = "two.sided"); BinoSacFB1FullSet_KuWuRa2

bfSacFB1FullsetKuWuRa2 <- proportionBF(sum(data_fullset_Included$FB1FirstSaccade.1.correct0.incorrect., na.rm = TRUE), 
                                     length (na.omit(data_fullset_Included$FB1FirstSaccade.1.correct0.incorrect.)), 
                                     p = .7); bfSacFB1FullsetKuWuRa2 


BinoSacFB2FullSet_KuWuRa2 <- binom.test(sum(data_fullset_Included$FB2FirstSaccade.1.correct0.incorrect., na.rm = TRUE), 
                                       length (na.omit(data_fullset_Included$FB2FirstSaccade.1.correct0.incorrect.)),
                                       p = 0.385,alternative = "two.sided");BinoSacFB2FullSet_KuWuRa2


# Saccade comparison with Kulke, von Duhn, Schneider, & Rakoczy (2018) PsychScience: 
# "There was no significant difference between the number of participants showing first saccades 
# to the correct (n = 20) or to the incorrect (n = 14) location, p = .392, BF10 = 0.610. This difference was neither significant in the FB1 condition, 
# (correct saccades: n = 12, incorrect saccade: n = 5, p = .143; however, note that BF10 = 1.510)
# nor in the FB2 condition (correct saccades: n = 8, incorrect saccade: n = 9, p = 1, BF10 = 0.522)."

propcorrectFB1PsychScience <- 12/(12+5); propcorrectFB1PsychScience 
propcorrectFB2PsychScience <- 8/(8+9) ; propcorrectFB2PsychScience

BinoSacFB1First_KuPsychScience <- binom.test (sum(data_FB1first_Included$FB1FirstSaccade.1.correct0.incorrect., na.rm = TRUE), # FB1FirstSaccade.1.correct0.incorrect. contains a 1 if the first saccade was correct and contains a 0 if the first saccade was incorrect, if no saccade occured the respective cell contains a NA values; sum (na.rm = TRUE)  = number of successes 
                                       length(na.omit(data_FB1first_Included$FB1FirstSaccade.1.correct0.incorrect.)), # number of trials = number of participants that showed first saccade 
                                       p = propcorrectFB1PsychScience, alternative = "two.sided", conf.level = 0.95); BinoSacFB1First_KuPsychScience

bfSacFB1First_KuPsychScience <- proportionBF(sum(data_FB1first_Included$FB1FirstSaccade.1.correct0.incorrect., na.rm = TRUE), 
                                               length (na.omit(data_FB1first_Included$FB1FirstSaccade.1.correct0.incorrect.)), 
                                               p = propcorrectFB1PsychScience); bfSacFB1First_KuPsychScience 

BinoSacFB2First_KuPsychScience <- binom.test (sum(data_FB2first_Included$FB2FirstSaccade.1.correct0.incorrect., na.rm = TRUE), 
                                       length(na.omit(data_FB2first_Included$FB2FirstSaccade.1.correct0.incorrect.)),
                                       p = propcorrectFB2PsychScience, alternative = "two.sided", conf.level = 0.95); BinoSacFB2First_KuPsychScience 
bfSacFB2First_KuPsychScience <- proportionBF(sum(data_FB2first_Included$FB2FirstSaccade.1.correct0.incorrect., na.rm = TRUE), 
                                             length (na.omit(data_FB2first_Included$FB2FirstSaccade.1.correct0.incorrect.)), 
                                             p = propcorrectFB2PsychScience); bfSacFB2First_KuPsychScience 

BinoSacFB1FullSet_KuPsychScience <- binom.test(sum(data_fullset_Included$FB1FirstSaccade.1.correct0.incorrect., na.rm = TRUE),
                                        length(na.omit(data_fullset_Included$FB1FirstSaccade.1.correct0.incorrect.)),
                                        p = propcorrectFB1PsychScience, alternative = "two.sided");BinoSacFB1FullSet_KuPsychScience

bfSacFB1Fullset_KuPsychScience <- proportionBF(sum(data_fullset_Included$FB1FirstSaccade.1.correct0.incorrect., na.rm = TRUE), 
                                             length (na.omit(data_fullset_Included$FB1FirstSaccade.1.correct0.incorrect.)), 
                                             p = propcorrectFB1PsychScience); bfSacFB1Fullset_KuPsychScience 

BinoSacFB2FullSet_KuPsychScience <- binom.test(sum(data_fullset_Included$FB2FirstSaccade.1.correct0.incorrect., na.rm = TRUE), 
                                        length (na.omit(data_fullset_Included$FB2FirstSaccade.1.correct0.incorrect.)),
                                        p = propcorrectFB2PsychScience,alternative = "two.sided"); BinoSacFB2FullSet_KuPsychScience

bfSacFB2FullSet_KuPsychScience <- proportionBF(sum(data_fullset_Included$FB2FirstSaccade.1.correct0.incorrect., na.rm = TRUE), 
                                        length (na.omit(data_fullset_Included$FB2FirstSaccade.1.correct0.incorrect.)), 
                                        p = propcorrectFB2PsychScience); bfSacFB2FullSet_KuPsychScience 

# Saccade comparison with Kulke, Rei�, Krist, & Rakoczy (2018) CogDev
propcorrectFB1CogDev <- 8/(8+3) # proportion of correct first saccades in the FB1 condition of Kulke, Rei�, et al. (2018)
propcorrectFB2CogDev <- 9/(9+5) # proportion of correct first saccades in the FB2 condition of Kulke, Rei�, et al. (2018)

BinoSacFB1First_KuCogDev <- binom.test (sum(data_FB1first_Included$FB1FirstSaccade.1.correct0.incorrect., na.rm = TRUE), # FB1FirstSaccade.1.correct0.incorrect. contains a 1 if the first saccade was correct and contains a 0 if the first saccade was incorrect, if no saccade occured the respective cell contains a NA values; sum (na.rm = TRUE)  = number of successes 
                                              length(na.omit(data_FB1first_Included$FB1FirstSaccade.1.correct0.incorrect.)), # number of trials = number of participants that showed first saccade 
                                              p = propcorrectFB1CogDev, alternative = "two.sided", conf.level = 0.95); BinoSacFB1First_KuCogDev

bfSacFB1First_KuCogDev <- proportionBF(sum(data_FB1first_Included$FB1FirstSaccade.1.correct0.incorrect., na.rm = TRUE), 
                                             length (na.omit(data_FB1first_Included$FB1FirstSaccade.1.correct0.incorrect.)), 
                                             p = propcorrectFB1CogDev); bfSacFB1First_KuPsychScience 

BinoSacFB2First_KuCogDev <- binom.test (sum(data_FB2first_Included$FB2FirstSaccade.1.correct0.incorrect., na.rm = TRUE), 
                                              length(na.omit(data_FB2first_Included$FB2FirstSaccade.1.correct0.incorrect.)),
                                              p = propcorrectFB2CogDev, alternative = "two.sided", conf.level = 0.95); BinoSacFB2First_KuCogDev

bfSacFB2First_KuCogDev <- proportionBF(sum(data_FB2first_Included$FB2FirstSaccade.1.correct0.incorrect., na.rm = TRUE), 
                                       length (na.omit(data_FB2first_Included$FB2FirstSaccade.1.correct0.incorrect.)), 
                                       p = propcorrectFB2CogDev); bfSacFB1First_KuPsychScience 

BinoSacFB1FullSet_KuCogDev <- binom.test(sum(data_fullset_Included$FB1FirstSaccade.1.correct0.incorrect., na.rm = TRUE),
                                               length(na.omit(data_fullset_Included$FB1FirstSaccade.1.correct0.incorrect.)),
                                               p = propcorrectFB1CogDev, alternative = "two.sided");BinoSacFB1FullSet_KuCogDev

bfSacFB1Fullset_KuCogDev <- proportionBF(sum(data_fullset_Included$FB1FirstSaccade.1.correct0.incorrect., na.rm = TRUE), 
                                               length (na.omit(data_fullset_Included$FB1FirstSaccade.1.correct0.incorrect.)), 
                                               p = propcorrectFB1CogDev); bfSacFB1Fullset_KuCogDev 
BinoSacFB2FullSet_KuCogDev <- binom.test(sum(data_fullset_Included$FB2FirstSaccade.1.correct0.incorrect., na.rm = TRUE), 
                                               length (na.omit(data_fullset_Included$FB2FirstSaccade.1.correct0.incorrect.)),
                                               p = propcorrectFB2CogDev,alternative = "two.sided"); BinoSacFB2FullSet_KuCogDev

bfSacFB2FullSet_KuCogDev <- proportionBF(sum(data_fullset_Included$FB2FirstSaccade.1.correct0.incorrect., na.rm = TRUE), 
                                               length (na.omit(data_fullset_Included$FB2FirstSaccade.1.correct0.incorrect.)), 
                                               p = propcorrectFB2CogDev); bfSacFB2FullSet_KuCogDev


# Saccade comparison with Kulke, Johannsen, & Rakozcy (2019)

# Study 1
# "Adults. First saccade. As only one first saccade was measured per participant, binomial
# tests rather than the planned mixed logistic regressions were computed. Binomial tests showed
# that the first saccade was not significantly more often directed to either position in the FB1
# condition (7 out of 12, i.e. 58% to position 2, p = .774, BF10 = 0.643), indicating no preference
# for the last object or belief-congruent location, the same applies to the FB2 condition (5 out of 7, i.e. 71% to position 1, p = .453, BF10 = 0.965)"


BinoSacFB1First_KuJoRa1 <- binom.test (sum(data_FB1first_Included$FB1FirstSaccade.1.correct0.incorrect., na.rm = TRUE), 
                                              length(na.omit(data_FB1first_Included$FB1FirstSaccade.1.correct0.incorrect.)), 
                                              p = .58, alternative = "two.sided", conf.level = 0.95); BinoSacFB1First_KuJoRa1
BfSacFB1First_KuJoRa1 <- proportionBF (sum(data_FB1first_Included$FB1FirstSaccade.1.correct0.incorrect., na.rm = TRUE), 
                               length(na.omit(data_FB1first_Included$FB1FirstSaccade.1.correct0.incorrect.)), p = .58); BfSacFB2First

BinoSacFB2First_KuJoRa1 <- binom.test (sum(data_FB2first_Included$FB2FirstSaccade.1.correct0.incorrect., na.rm = TRUE), 
                                              length(na.omit(data_FB2first_Included$FB2FirstSaccade.1.correct0.incorrect.)),
                                              p = .71, alternative = "two.sided", conf.level = 0.95); BinoSacFB2First_KuJoRa1
BfSacFB2First_KuJoRa1 <- proportionBF (sum(data_FB2first_Included$FB2FirstSaccade.1.correct0.incorrect., na.rm = TRUE), 
                               length(na.omit(data_FB2first_Included$FB2FirstSaccade.1.correct0.incorrect.)), p = 0.71); BfSacFB2First_KuJoRa1

BinoSacFB1FullSet_KuJoRa1<- binom.test(sum(data_fullset_Included$FB1FirstSaccade.1.correct0.incorrect., na.rm = TRUE),
                                               length(na.omit(data_fullset_Included$FB1FirstSaccade.1.correct0.incorrect.)),
                                               p = .58, alternative = "two.sided");BinoSacFB1FullSet_KuJoRa1
bfSacFB1FullSet_KuJoRa1 <- proportionBF(sum(data_fullset_Included$FB1FirstSaccade.1.correct0.incorrect., na.rm = TRUE), 
                                        length (na.omit(data_fullset_Included$FB1FirstSaccade.1.correct0.incorrect.)), 
                                        p = .58); bfSacFB1FullSet_KuJoRa1 

BinoSacFB2FullSet_KuJoRa1 <- binom.test(sum(data_fullset_Included$FB2FirstSaccade.1.correct0.incorrect., na.rm = TRUE), 
                                               length (na.omit(data_fullset_Included$FB2FirstSaccade.1.correct0.incorrect.)),
                                               p = .71, "two.sided"); BinoSacFB2FullSet_KuJoRa1 

bfSacFB2FullSet_KuJoRa1 <- proportionBF(sum(data_fullset_Included$FB2FirstSaccade.1.correct0.incorrect., na.rm = TRUE), 
                                               length (na.omit(data_fullset_Included$FB2FirstSaccade.1.correct0.incorrect.)), 
                                               p = .71); bfSacFB2FullSet_KuJoRa1 

# Saccade comparison with Kulke, Johannsen, & Rakoczy (2019)

# Study 2:
# "First saccade. Binomial tests showed that the first saccade was not significantly more
# often directed to either location in the FB1 condition (4 out of 15, i.e. 27% to position 2, p = .119, but note BF10 = 1.500, indicating no preference for the last object or belief-congruent
# location, the same applies to the FB2 condition (12 out of 18, i.e. 67% to position 1, p = .238,BF10 = 0.743), indicating no preference for the belief-congruent location"

BinoSacFB1First_KuJoRa2 <- binom.test (sum(data_FB1first_Included$FB1FirstSaccade.1.correct0.incorrect., na.rm = TRUE), # FB1FirstSaccade.1.correct0.incorrect. contains a 1 if the first saccade was correct and contains a 0 if the first saccade was incorrect, if no saccade occured the respective cell contains a NA values; sum (na.rm = TRUE)  = number of successes 
                                       length(na.omit(data_FB1first_Included$FB1FirstSaccade.1.correct0.incorrect.)), # number of trials = number of participants that showed first saccade 
                                       p = .27, alternative = "two.sided", conf.level = 0.95); BinoSacFB1First_KuJoRa2

BinoSacFB2First_KuJoRa2 <- binom.test (sum(data_FB2first_Included$FB2FirstSaccade.1.correct0.incorrect., na.rm = TRUE), 
                                       length(na.omit(data_FB2first_Included$FB2FirstSaccade.1.correct0.incorrect.)),
                                       p = .67, alternative = "two.sided", conf.level = 0.95); BinoSacFB2First_KuJoRa2

BfSacFB2First_KuJoRa2 <- proportionBF (sum(data_FB2first_Included$FB2FirstSaccade.1.correct0.incorrect., na.rm = TRUE), 
                                       length(na.omit(data_FB2first_Included$FB2FirstSaccade.1.correct0.incorrect.)), p = 0.67); BfSacFB2First_KuJoRa2


BinoSacFB1FullSet_KuJoRa2<- binom.test(sum(data_fullset_Included$FB1FirstSaccade.1.correct0.incorrect., na.rm = TRUE),
                                       length(na.omit(data_fullset_Included$FB1FirstSaccade.1.correct0.incorrect.)),
                                       p = .27, alternative = "two.sided");BinoSacFB1FullSet_KuJoRa2

BinoSacFB2FullSet_KuJoRa2 <- binom.test(sum(data_fullset_Included$FB2FirstSaccade.1.correct0.incorrect., na.rm = TRUE), 
                                        length (na.omit(data_fullset_Included$FB2FirstSaccade.1.correct0.incorrect.)),
                                        p = .67, "two.sided"); BinoSacFB2FullSet_KuJoRa2 
bfSacFB2FullSet_KuJoRa2 <- proportionBF(sum(data_fullset_Included$FB2FirstSaccade.1.correct0.incorrect., na.rm = TRUE), 
                                        length (na.omit(data_fullset_Included$FB2FirstSaccade.1.correct0.incorrect.)), 
                                        p = .67); bfSacFB2FullSet_KuJoRa2


# Exploratory analyses:

# Is there a difference in the DLS compared to previous studies?
# (one sample t-tests, two-tailed, Bayes factor follow-up for null-effects)

# DLS comparison with study of Kulke, von Duhn, Schneider, & Rakoczy (2018) (PsychScience)
# "When considering the two false-belief conditions separately, we found that DLSs were significantly 
# positive in the False Belief 1 condition (M = .53, SD = .56, 95% CI = [.31, .76]), t(26) =
#  4.95, d = 0.95, p < .001, but significantly negative in the False Belief 2 condition (M = -.26,"

DLSKuPsychScienceFB1FirstTrial <- t.test(data_FB1first_Included$DLSFB1, mu = 0.53 ); DLSKuPsychScienceFB1FirstTrial
bfzeroFB1firstPsychScience <- ttestBF(na.omit(data_FB1first_Included$DLSFB1), mu = 0.53); bfzeroFB1firstPsychScience
DLSKuPsychScienceFB2FirstTrial <- t.test(data_FB2first_Included$DLSFB2, mu = - 0.26 ); DLSKuPsychScienceFB2FirstTrial
DLSKuPsychScienceFB1Fullset <- t.test(data_fullset_Included$DLSFB1, mu = 0.53 ); DLSKuPsychScienceFB1Fullset
DLSKuPsychScienceFB2Fullset <- t.test(data_fullset_Included$DLSFB2, mu =  - 0.26 ); DLSKuPsychScienceFB2Fullset


# DLS comparison with study of Kulke, Wuebker, & Rakozcy (2019)
# Study 1: DLS values taken from Table E4 of Supplemental Material 
# DLS FB1: 0.673
# DLS FB2: - 0.103
DLSKuWueRa1FB1FirstTrial <- t.test(data_FB1first_Included$DLSFB1, mu = 0.673 ); DLSKuWueRa1FB1FirstTrial
bfzeroFB1firstKuWueRa1 <- ttestBF(na.omit(data_FB1first_Included$DLSFB1), mu = 0.673); bfzeroFB1firstKuWueRa1
DLSKuWueRa1FB2FirstTrial <- t.test(data_FB2first_Included$DLSFB2, mu =  - 0.103 ); DLSKuWueRa1FB2FirstTrial
bfzeroFB2firstKuWueRa1 <- ttestBF(na.omit(data_FB2first_Included$DLSFB2), mu = - 0.103); bfzeroFB2firstKuWueRa1
DLSKuWueRa1FB1Fullset <- t.test(data_fullset_Included$DLSFB1, mu = 0.673 ); DLSKuWueRa1FB1Fullset
DLSKuWueRa1FB2Fullset <- t.test(data_fullset_Included$DLSFB2, mu = - 0.103); DLSKuWueRa1FB2Fullset
bfzeroFB2fullsetKuWueRa1 <- ttestBF(na.omit(data_fullset_Included$DLSFB2), mu = - 0.103); bfzeroFB2fullsetKuWueRa1

# DLS comparison with study of Kulke, Wuebker, & Rakozcy (2019)
# Study2: DLS scores taken from Table E4 of Supplemental Material 
# DLS FB1: 0.281
# DLS FB2: 0.020
DLSKuWueRa2FB1FirstTrial <- t.test(data_FB1first_Included$DLSFB1, mu = 0.281 ); DLSKuWueRa2FB1FirstTrial
bfzeroFB1firstKuWueRa2 <- ttestBF(na.omit(data_FB1first_Included$DLSFB1), mu = 0.281); bfzeroFB1firstKuWueRa2
DLSKuWueRa2FB2FirstTrial <- t.test(data_FB2first_Included$DLSFB2, mu = 0.020  ); DLSKuWueRa2FB2FirstTrial
bfzeroFB2firstKuWueRa2 <- ttestBF(na.omit(data_FB2first_Included$DLSFB2), mu = 0.020); bfzeroFB2firstKuWueRa2
DLSKuWueRa2FB1Fullset <- t.test(data_fullset_Included$DLSFB1, mu = 0.281  ); DLSKuWueRa2FB1Fullset
bfzeroFB1fullsetKuWueRa2 <- ttestBF(na.omit(data_fullset_Included$DLSFB1), mu = 0.281); bfzeroFB1fullsetKuWueRa2
DLSKuWueRa2FB2Fullset <- t.test(data_fullset_Included$DLSFB2, mu = 0.020 ); DLSKuWueRa2FB2Fullset
bfzeroFB2fullsetKuWueRa2 <- ttestBF(na.omit(data_fullset_Included$DLSFB2), mu = 0.020); bfzeroFB2fullsetKuWueRa2

# DLS comparison with study of Kulke, Johannsen, & Rakoczy (2019) 
# Study 1:
# "DLS. One-sample t-tests were used to investigate whether the differential looking score differs
# from zero in each condition. DLSbelief-based did not significantly differ from zero in the FB1
# condition (M(25) = 0.094, SD = 0.678, 95% CI [-0.19, 0.37]), t(24) = 0.696, p = .493, d = 0.284,
# BF10 = 0.263, but was significantly positive in the FB2 condition (M(25) = 0.376, SD = 0.635, 95% CI [0.11, 0.64]), t(24) = 2.959, p = .007, d = 1.208."

DLSKuJoRa1FB1FirstTrial <- t.test(data_FB1first_Included$DLSFB1, mu = 0.094  ); DLSKuJoRa1FB1FirstTrial
bfzeroFB1firstKuJoRa1 <- ttestBF(na.omit(data_FB1first_Included$DLSFB1), mu = 0.094); bfzeroFB1firstKuJoRa1
DLSKuJoRa1FB2FirstTrial <- t.test(data_FB2first_Included$DLSFB2, mu = 0.376 ); DLSKuJoRa1FB2FirstTrial
bfzeroFB2firstKuJoRa1 <- ttestBF(na.omit(data_FB2first_Included$DLSFB2), mu = 0.376); bfzeroFB2firstKuJoRa1
DLSKuJoRa1FB1Fullset <- t.test(data_fullset_Included$DLSFB1, mu = 0.094 ); DLSKuJoRa1FB1Fullset
bfzeroFB1fullsetKuJoRa1 <- ttestBF(na.omit(data_fullset_Included$DLSFB1), mu = 0.094); bfzeroFB1fullsetKuJoRa1
DLSKuJoRa1FB2Fullset <- t.test(data_fullset_Included$DLSFB2, mu = 0.376 ); DLSKuJoRa1FB2Fullset

# DLS comparison with study of Kulke, Johannsen, & Rakoczy (2019)
# Study 3
# "DLSbelief-based did not significantly differ from zero either
# in FB1 (M(25) = -0.134, SD = 0.677, 95% CI [-0.41, 0.15]), t(24) = -0.987, p = .334, d = 0.20,
# BF10 = 0.327, or in FB2 (M(25) = 0.178, SD = 0.746, 95% CI [-0.13, 0.49]), t(24) = 1.195, p  =.244, d = 0.24, BF10 = 0.302."

DLSKuJoRa2FB1FirstTrial <- t.test(data_FB1first_Included$DLSFB1, mu = -0.134  ); DLSKuJoRa2FB1FirstTrial
DLSKuJoRa2FB2FirstTrial <- t.test(data_FB2first_Included$DLSFB2, mu = 0.178 ); DLSKuJoRa2FB2FirstTrial
bfzeroFB2firstKuJoRa2 <- ttestBF(na.omit(data_FB2first_Included$DLSFB2), mu = 0.178); bfzeroFB2firstKuJoRa2
DLSKuJoRa2FB1Fullset <- t.test(data_fullset_Included$DLSFB1, mu = -0.134 ); DLSKuJoRa2FB1Fullset
DLSKuJoRa2FB2Fullset <- t.test(data_fullset_Included$DLSFB2, mu = 0.178 ); DLSKuJoRa2FB2Fullset
bfzeroFB2fullsetKuJoRa2 <- ttestBF(na.omit(data_fullset_Included$DLSFB2), mu = 0.178); bfzeroFB2fullsetKuJoRa2

# DLS comparison Kulke, Rei�, Krist, & Rakoczy (2018) Cognitive Development Study 2b
# "In adults, DLS significantly differed from zero in the positive direction in the FB1 condition, M= 0.435, SD = 0.590, t(18)
# =3.211, p= 0.005, d = 1.514, but, unlike in the original study, not in the FB2 condition, M= 0.231, SD = 0.658, t(22) =1.686,
# p= 0.106, d = 0.719. However, there was no significant difference between FB1 and FB2 conditions, t(40) = 1.044, p =0.303,
# d =0.330."

DLSKuCogDev2bFB1FirstTrial <- t.test(data_FB1first_Included$DLSFB1, mu = 0.435  ); DLSKuCogDev2bFB1FirstTrial 
bfzeroFB1firstCogDev <- ttestBF(na.omit(data_FB1first_Included$DLSFB1), mu = 0.435); bfzeroFB1firstCogDev
DLSKuCogDev2bFB2FirstTrial <- t.test(data_FB2first_Included$DLSFB2, mu = 0.231 ); DLSKuCogDev2bFB2FirstTrial 
bfzeroFB2firstCogDev <- ttestBF(na.omit(data_FB2first_Included$DLSFB2), mu = 0.231); bfzeroFB2firstCogDev
DLSKuCogDev2bFB1Fullset <- t.test(data_fullset_Included$DLSFB1, mu = 0.435 ); DLSKuCogDev2bFB1Fullset
DLSKuCogDev2bFB2Fullset <- t.test(data_fullset_Included$DLSFB2, mu = 0.231 ); DLSKuCogDev2bFB2Fullset
bfzeroFB2fullsetCogDev <- ttestBF(na.omit(data_fullset_Included$DLSFB2), mu = 0.231); bfzeroFB2fullsetCogDev


# computation of the average sampling rate of the Pupil Labs eye-tracker and the standard deviation of the sammpling rate
# Manually create vector with average sampling rates for each participant 
sampling.rate <-c(30.73,27.67, 28.59,28.2,29.76, 26.5,37.3,31.93,   28.59,29.06,26.52, 25.37,29.14,29.06,24.15, 27.33,
       24.89,28.14,24.03,26.91,28.92,26.83,25.58,28.45,25.57,31.56,30.48,25.41,26.35,27.48,25.35, 24.1,29.09,27.17,27.56, 
       23.67,27.03,30.06,23.65,23.2,27.01,28.34,25.21,28.62,29.34,26.03,25.17,23.52,23.15,27.45,24.88,26.36,21.07,25.66,
       29.51,25.14,25.54,26.4,23.51,26.81,27.22,29.2,25.19,25.42,27.78,28.7,26.45,26.07,24.02,24.44,24.85,26.22,27.64,24.91,
       23.2,24.38,27.13,24.41,29,24.41,28.89,28.34,24.91,24.26,26.08,25.05,22.7,19.99,24.1,23.64,25.07,24.19,21.83,22.74,24.99,23.8,22.97,27.55,25.13,  25.16)

mean(sampling.rate)
sd(sampling.rate)


# Testing assumptions of parametric tests

# Assumptions of parametric tests

# Assumptions of dependent & independent t-test
# 1) Sampling distribution is normally distributed 
# 2) Data measured at least at interval level

# Additional assumptions of independent t-test
# 3) Scores in different treatment conditions are independent
# 4) Homogeinity of variance 

# General Notes: 
# Notes about assumption 1) Sampling distribution is normally distributed  (for the dependent t-test this means that the sampling distribution
# of the differences between scores should be normal not the scores themselves)
# Notes about assumption 4) Homogeinity of variance (this assumption is not specifically important because we use the t.test function which 
# corrects the test statistic using Welch's t-test in case the assumption is violated and which does not perform a correction if the assumption is not violated
# Note that in the following script explanations for functions and output are partly copied from the textbook Discovering statistics using R of Andy Field and collegues.  

# 1) Assumption of normally distributed data

# 1.1) checking normality visually 
# 1.1.1) histograms

# DLS for FB1 (first trial)
Histogram_DLS_FB1_First <- ggplot(data_FB1first_Included, aes(DLSFB1)) + geom_histogram(binwidth = 0.2, colour = "Black", fill = "Grey") + 
  labs (x= "DLS in FB1 condition as first trial", y = "Frequency of DLS")+ theme_apa();Histogram_DLS_FB1_First
# DLS for FB2 (first trial)
Histogram_DLS_FB2_First <- ggplot(data_FB2first_Included, aes(DLSFB2)) + geom_histogram(binwidth = 0.2, colour = "Black", fill = "Grey") + 
  labs (x= "DLS in FB2 condition as first trial", y = "Frequency of DLS")+theme_apa();Histogram_DLS_FB2_First
# DLS for FB1 (full set)
Histogram_DLS_FB1_Fullset <- ggplot(data_fullset_Included, aes(DLSFB1)) + geom_histogram(binwidth = 0.2, colour = "Black", fill = "Grey") +
  labs (x= "DLS in FB1 condition (full data set)", y = "Frequency of DLS")+theme_apa();Histogram_DLS_FB1_Fullset
# DLS for FB2 (full set)
Histogram_DLS_FB2_Fullset <- ggplot(data_fullset_Included, aes(DLSFB2)) + geom_histogram(binwidth = 0.2, colour = "Black", fill = "Grey") +
  labs (x= "DLS in FB2 condition (full data set)", y = "Frequency of DLS")+theme_apa();Histogram_DLS_FB2_Fullset


# Histograms with normal distribution drawn onto it
# DLS for FB1 (first trial)
Density_DLS_FB1_First <- ggplot(data_FB1first_Included, aes(DLSFB1)) + geom_histogram(aes(y = ..density..), binwidth = 0.2, colour = "Black", fill = "Grey") + 
  stat_function (fun = dnorm, args = list (mean = mean(data_FB1first_Included$DLSFB1, na.rm = TRUE), sd = sd(data_FB1first_Included$DLSFB1, na.rm = TRUE)), colour = "black", size = 1) +
  labs (x = "DLS in FB1 condition as first trial", y = "Density")+theme_apa(); Density_DLS_FB1_First
# DLS for FB2 (first trial)
Density_DLS_FB2_First <- ggplot(data_FB2first_Included, aes(DLSFB2)) + geom_histogram(aes(y = ..density..), binwidth = 0.2, colour = "Black", fill = "Grey") + 
  stat_function (fun = dnorm, args = list (mean = mean(data_FB2first_Included$DLSFB2, na.rm = TRUE), sd = sd(data_FB2first_Included$DLSFB2, na.rm = TRUE)), colour = "black", size = 1)+
  labs (x = "DLS in FB2 condition as first trial", y = "Density")+theme_apa(); Density_DLS_FB2_First
# DLS for FB1 (full set)
Density_DLS_FB1_Fullset <- ggplot(data_fullset_Included, aes(DLSFB1)) + geom_histogram(aes(y = ..density..), binwidth = 0.2, colour = "Black", fill = "Grey") + 
  stat_function (fun = dnorm, args = list (mean = mean(data_fullset_Included$DLSFB1, na.rm = TRUE), sd = sd(data_fullset_Included$DLSFB1, na.rm = TRUE)), colour = "black", size = 1)+
  labs (x = "DLS in FB1 condition (full data set)", y = "Density")+theme_apa(); Density_DLS_FB1_Fullset
# DLS for FB2 (full set)
Density_DLS_FB2_Fullset <- ggplot(data_fullset_Included, aes(DLSFB2)) + geom_histogram(aes(y = ..density..), binwidth = 0.2, colour = "Black", fill = "Grey") + 
  stat_function (fun = dnorm, args = list (mean = mean(data_fullset_Included$DLSFB2, na.rm = TRUE), sd = sd(data_fullset_Included$DLSFB2, na.rm = TRUE)), colour = "black", size = 1)+
  labs (x = "DLS in FB2 condition (full data set)", y = "Density")+theme_apa(); Density_DLS_FB2_Fullset


# 1.1) checking normality visually
# 1.1.2) Q-Q plots 
# Note, that the theoretical distribution ranges from -2 to 2 while  the DLS can only range between - 1 and + 1
# DLS for FB1 (first trial)
qqplot.DLS_FB1_First <- qplot(sample = data_FB1first_Included$DLSFB1, stat = "qq") +
  labs (x = "theoretical", y = "DLS in FB1 condition as first trial")+theme_apa(); qqplot.DLS_FB1_First
# DLS for FB2 (first trial)
qqplot.DLS_FB2_First <- qplot(sample = data_FB2first_Included$DLSFB2, stat = "qq") + 
  labs (x = "theoretical", y = "DLS in FB2 condition as first trial")+theme_apa(); qqplot.DLS_FB2_First
# DLS for FB1 (full set)
qqplot.DLS_FB1_Fullset <- qplot(sample = data_fullset_Included$DLSFB1, stat = "qq") + 
  labs (x = "theoretical", y = "DLS in FB1 condition (full data set)")+theme_apa(); qqplot.DLS_FB1_Fullset
# DLS for FB2 (full set)
qqplot.DLS_FB2_Fullset <- qplot(sample = data_fullset_Included$DLSFB2, stat = "qq") + 
  labs (x = "theoretical", y = "DLS in FB2 condition (full data set)")+theme_apa(); qqplot.DLS_FB2_Fullset

# 1.2) Quantifiying normality with numbers 

# output of stat.desc function includes results of shapiro.wilk test for normality (normtest. W = test value, normtest.p = probability value), values for skew, and values for kurtosis 
# DLS for FB1 (first trial)
stat.desc(data_FB1first_Included$DLSFB1, basic = FALSE, norm = TRUE)
# DLS for FB2 (first trial)
stat.desc(data_FB2first_Included$DLSFB2, basic = FALSE, norm = TRUE)
# DLS for FB1 (full set)
stat.desc(data_fullset_Included$DLSFB1, basic = FALSE, norm = TRUE)
# DLS for FB2 (full set)
stat.desc(data_fullset_Included$DLSFB2, basic = FALSE, norm = TRUE)

# significant results of the Shapiro-Wilk test indicate that the distribution of the sample is significantly different
# from a normal distribution with the same mean and standard deviation 

# computation of shapiro-wilk test for normality using the shapiro.test function
# DLS for FB1 (first trial)
shapiro.test(data_FB1first_Included$DLSFB1)
# DLS for FB2 (first trial)
shapiro.test (data_FB2first_Included$DLSFB2)
# DLS for FB1 (full set)
shapiro.test(data_fullset_Included$DLSFB1)
# DLS for FB2 (full set)
shapiro.test(data_fullset_Included$DLSFB2)
# all distributions are significantly non-normal 

# Test for normality for dependent t-test
# select all participants with DLS values for both conditions                     
data_NaDLS_removed <- data_fullset_Included [!is.na(data_fullset_Included$DLSFB1) &
                                               !is.na (data_fullset_Included$DLSFB2),]

# compute differences of DLS scores
data_NaDLS_removed$DLSDiff <- data_NaDLS_removed$DLSFB1 - data_NaDLS_removed$DLSFB2
# plot histogram of differences 
Histogram_DLS_Diff_DependentT <- ggplot(data_NaDLS_removed, aes(DLSDiff)) + geom_histogram(binwidth = 0.2, colour = "Black", fill = "Grey") +
  labs (x= "Difference in DLS between conditions (FB1, FB2)", y = "Frequency of Difference")+ theme_apa();Histogram_DLS_Diff_DependentT 

# plot histograms of differences with normal distribution drawn onto it
Density_DLS_Diff_DependentT <- ggplot(data_NaDLS_removed, aes(DLSDiff)) + 
  geom_histogram(aes(y = ..density..), binwidth = 0.2, colour = "Black", fill = "Grey") + 
  stat_function (fun = dnorm, args = list (mean = mean(data_NaDLS_removed$DLSDiff, na.rm = TRUE), 
                                           sd = sd(data_NaDLS_removed$DLSDiff, na.rm = TRUE)), colour = "black", size = 1)+
  labs (x = "Difference in DLS between conditions (FB1, FB2)", y = "Density") + theme_apa(); Density_DLS_Diff_DependentT

# Q-Q plot for differences 
qqplot.DLS_Diff_DependentT <- qplot(sample = data_NaDLS_removed$DLSDiff, stat = "qq") +
  labs (x = "theoretical", y = "Difference in DLS between conditions (FB1, FB2)")+theme_apa(); qqplot.DLS_Diff_DependentT

# testing normality with numbers

# output of stat.desc function contains results of shapiro-wilk test, skew and kurtosis
stat.desc(data_NaDLS_removed$DLSDiff, basic = FALSE, norm = TRUE)

# computing the shapiro-wilk test for normality using the shapiro.test function
shapiro.test(data_NaDLS_removed$DLSDiff)

# differences in DLS scores (which are used for the dependent t-test) can be considered as normally distributed
