# Supplementary material for: Implicit Theory of Mind under realistic social circumstances measured with mobile eye-tracking
Source: Sci Rep. 2021 Jan 13;11:1215. doi: 10.1038/s41598-020-80614-5 (PMC7806733; doi:10.1038/s41598-020-80614-5)
Supplement: Supplementary file 4 — Supplementary Information D. [file 41598_2020_80614_MOESM4_ESM.csv]

_	ParticipantNumber	Age	StrictCalibrationCriterionFulfilled(1=yes0=no)	Overallinclusion	InclusionAfterFAM4	InclusionOfFirstFbTrial	InclusionOfSecondFbTrial	OrderOfConditions(1=Fb1FirstAnd2=Fb2First)	DLSFB1	DLSFB2	FAM4FirstSaccade(1=correct0=incorrect)	FAM4FirstLook(1=correct0=incorrect)	FAM4MissingDataForFirstLookAndFirstSaccade(1=Yes)	FB1FirstSaccade(1=correct0=incorrect)	FB1FirstLook(1=correct0=incorrect)	FB1MissingDataForFirstLookAndFirstSaccade(1=Yes)	FB2FirstSaccade(1=correct0=incorrect)	FB2FirstLook(1=correct0=incorrect)	FB2MissingDataForFirstLookAndFirstSaccade(1=Yes)	GuessedAimOfExperiment(1=Yes0=No)	AwareOfConfederate(1=Yes0=No)	RelevantStrategy(1=Yes0=No)	RelevantAssumptionAboutAimOfExperimentThatMightHaveInfluencedBehavior(1=Yes0=No)		ExclusionDueToNoLongerLookingToCorrectAOIinFAM4	ExclusionDueToNeitherFirstLookNorFirstSaccadeInFirstFbTrial	ExclusionDueToBehavioralErrorPriorToFAM4OrFirstFbTrial	ExclusionDueToMoreThan50PercentMissingDataInFAM4OrFirstFbTrial		NOTES
	1	22	1	0	1	0	0	1	-1	-1	1	1			0		0	0		0	0	0	0		0	0	1	1		Column C: The variable "overall inclusion" codes whether participants overall fullfiled the criteria for inclusion in the data analysis. The other inclusion/exclusion variables were coded for more detailed analyses with regard to the reasons of participant exclusion.
	2	30	1	0	0	1	1	2	-0,245283019	0,678571429	0	0			0			1		0	0	0	0		1	0	1	0		Column D: This variable coded whether the gaze marker shown in pupil player was lying on the shown calibration marker for the four relevant locations when checking for the accuracy of the calibration (see Manuscript). In line with our preregistration this was no inclusion criterion. If this criterion was not fulfilled the calibration was not optimal but there was still a correspondence between th…
	3	23	1	0	1	0	1	1		1	1	1				1	1	1		0	0	0	1		0	1	0	0		Column X: note that these assumptions did not neccessarily reflect the participant guessing the aim of the study (coded in column U) but rather the participant making another, potentially unrelated, assumption which may have effected their behaviour (e.g., one participant thought the experiment was about non-verbal communication which could have affected the participant's gaze patterns).
	4	26	1	0	0	1	1	2	-0,531914894	0,365853659	0	0		1	1		0	0		0	1	0	0		1	0	0	0		Column Z-AC: These columns were not part of the main data analysis; however, they were used to sort the participants to the different exclusion categories as described in the "Participants" section of the manuscript. If more than one exclusion criterion was fulfilled, the reason of exclusion as reported in the "Participants" section of the manuscript was assigned in the following order: 1) Not me…
	5	28	1	1	1	1	1	2		0,9	1	1		1	1		1	1		0	0	0	0		0	0	0	0
	6	24	1	0	0	0	0	2	1				1			1			1	0	0	0	0		1	1	0	0
	7	21	1	0	0	1	1	2	-0,636363636	0,220779221		0			1			1		0	0	1	1		1	0	0	0
	8	22	1	1	1	1	1	1	-0,444444444	-0,153846154		1			0		1	1		0	0	0	0		0	0	0	0
	9	24	1	0	0	1	1	2	-1	1	0	0		0	0		0	0		0	0	0	0		1	0	0	0
	10	25	1	0	1	0	0	1	1	0	1	1				1			1	0	0	0	0		0	1	0	1
	11	32	1	0	0	1	1	1	-1	1	0	0		0	0		1	1		0	0	0	0		1	0	0	0
	12	21	1	0	0	1	1	2	1	1	0	0		1	1			1		0	0	0	0		1	0	0	0
	13	25	1	0	0	1	1	1		1			1	1	1		1	1		0	0	0	0		1	0	0	0
	14	21	1	0	0	1	1	2	0,293333333	0,141176471		1			0			1		0	0	1	0		1	0	0	0
	15	22	1	1	1	1	1	1	1	-0,181818182	1	1		1	1		0	0		0	0	0	0		0	0	0	0
	16	25	1	0	0	0	0	2					1			1			1	0	0	0	0		1	1	0	0
	17	24	0	0	0	0	1	1		1			1			1		1		0	0	0	0		1	1	0	0
	18	31	1	0	0	1	1	2		1	0	0		0	0		1	1		0	0	0	1		1	0	0	0
	19	19	1	0	0	0	0	1					1			1			1	0	0	1	1		1	1	0	0
	20	25	1	1	1	1	1	2	1	1		1		1	1		1	1		0	0	0	0		0	0	0	0
	21	35	1	0	0	1	1	2	0,090909091	0,714285714		0			0		1	1		0	0	0	0		1	0	0	0
	22	22	1	1	1	1	1	2	0,75308642	0,714285714	1	1			0		1	1		0	0	0	1		0	0	0	0
	23	23	1	0	0	1	1	2	1	1		1		1	1		1	1		0	0	0	0		1	0	0	0
	24	29	1	1	1	1	1	2	-0,8	0,755555556		1		1	1			1		0	0	0	0		0	0	0	0
	25	26	1	1	1	1	1	1	-0,333333333	-0,785714286		1		1	1			0		0	0	0	0		0	0	0	0
	26	31	1	1	1	1	0	1	1				1	1	1				1	0	0	0	0		0	0	0	0
	27	26	1	0	0	1	1	2	0,095238095	0,466666667	0	0		1	1		1	1		0	0	0	0		1	0	0	0
	28	22	1	1	1	1	0	2		0,225806452	1	1				1	1	1		0	0	0	0		0	0	0	0
	29	25	1	1	1	1	0	1	1		1	1		1	1				1	0	0	0	1		0	0	0	0
	30	25	1	0	0	0	1	1		1			1			1	1	1		0	0	0	0		1	1	0	0
	31	24	1	1	1	1	1	1	1	0,625	1	1		1	1		0	0		0	0	0	0		0	0	0	0
	32	22	1	0	0	1	1	2	-0,630769231	0,411764706	0	0		0	0		0	0		0	0	0	0		1	0	0	0
	33	19	1	1	1	1	1	1	1	-1	1	1		1	1		0	0		0	0	0	0		0	0	0	0
	34	21	1	0	0	0	1	1		0			1			1	1	1		0	0	0	0		1	1	0	0
	35	20	1	1	1	1	1	2	1	1	1	1		1	1		1	1		0	0	0	0		0	0	0	0
	36	25	1	0	1	0	0	1			1	1				1			1	0	0	0	0		0	1	0	0
	37	24	1	1	1	1	1	1	1	-0,529411765	1	1		1	1			1		0	0	0	0		0	0	0	0
	38	24	1	1	1	1	1	1		1	0	0		0	0		1	1		0	0	0	0		0	0	0	0
	39	27	1	0	0	0	0	2					1			1			1	0	0	0	1		1	1	0	0
	40	19	1	0	0	0	1	2	-0,866666667	1			1		0				1	0	0	0	0		1	1	0	0
	41	22	1	0	0	1	1	1	-0,542857143	-0,285714286			1	0	0			0		0	0	0	1		1	0	0	0
	42	22	1	1	1	1	1	2	0,379310345	0,495327103		1			0			1		0	0	0	0		0	0	0	0
	43	29	1	1	1	1	1	1	-1	-0,543859649	0	0		1	1		0	0		0	0	1	1		0	0	0	0
	44	20	1	1	1	1	1	2	-1	1			1	0	0		1	1		0	0	0	0		0	0	0	0
	45	21	1	1	1	1	1	1	-0,68	0,4		1		0	0		1	1		0	0	1	1		0	0	0	0
	46	21	1	1	1	1	1	2	-1	-1		1			0		0	0		0	0	0	1		0	0	0	0
	47	28	1	1	1	1	1	1	0,530864198	-0,104477612		1			0			0		1	0	1	1		0	0	0	0
	48	23	1	1	1	1	1	2	0,419354839	-0,425531915	0	0		1	1			0		0	0	0	0		0	0	0	0
	49	28	1	1	1	1	1	2	-0,6	-1		1		0	0		0	0		0	0	0	0		0	0	0	0
	50	25	1	1	1	1	1	1	0,45	0,503875969		1		1	1		1	1		0	0	0	0		0	0	0	0
	51	22	0	1	1	1	1	1	1	-0,908256881		1			1			0		0	0	1	1		0	0	0	0
	52	22	1	1	1	1	1	1	0,111111111	-1			1	0	0		0	0		0	0	0	0		0	0	0	0
	53	21	1	0	0	0	0	2					1			1			1	0	0	0	0		1	1	0	0
	54	24	1	0	0	0	1	1	1	-1			1			1	0	0		0	0	1	1		1	1	0	0
	55	26	1	1	1	1	1	2	-0,68627451	-0,675		1		1	1		1	1		0	0	0	1		0	0	0	0
	56	25	1	1	1	1	1	2	-1	0,375		1			0		1	1		0	0	0	0		0	0	0	0
	57	24	1	0	0	0	1	2	0,885714286				1		1				1	0	0	0	0		1	1	0	0
	58	23	1	1	1	1	1	2	-0,343283582	-0,923076923		1			1			1		0	0	0	0		0	0	0	0
	59	23	1	0	0	0	0	1					1			1			1	0	0	0	0		1	1	0	0
	60	25	1	0	0	0	0	1	1				1			1			1	0	0	0	0		1	1	0	0
	61	20	1	1	1	1	1	2	-1	-0,083333333	1	1		0	0		1	1		0	0	1	0		0	0	0	0
	62	26	1	1	1	1	1	1	-0,333333333	0,142857143	1	1		0	0		1	1		0	0	0	0		0	0	0	0
	63	23	1	1	1	1	1	2	-0,714285714	1	1	1		0	0			1		0	0	0	0		0	0	0	0
	64	23	1	1	1	1	1	2	1	0,92		1			1		0	0		0	0	0	0		0	0	0	0
	65	22	1	1	1	1	1	1	0,72972973	-0,019607843		1		1	1			1		0	0	0	0		0	0	0	0
	66	23	1	1	1	1	1	2	0,179487179	-0,569444444	1	1			0			1		0	0	0	1		0	0	0	0
	67	24	1	0	0	1	1	1	-0,117647059	0,071428571		0			1		1	1		0	0	0	0		1	0	0	0
	68	25	1	0	1	0	1	2	0,151515152		1	1		1	1				1	0	0	0	0		0	1	0	0
	69	21	1	0	1	0	0	2				1				1			1	0	0	0	0		0	1	0	0
	70	22	1	1	1	1	1	2	1	0,777777778	1	1			1			0		1	0	1	1		0	0	0	0
	71	35	1	0	0	1	1	1	1	-0,186046512	0	0			1		1	1		0	0	0	1		1	0	0	0
	72	24	1	0	0	0	1	2	-1				1		0				1	0	0	0	0		1	1	0	0
	73	26	1	1	1	1	1	1	0,968253968	-0,012345679		1		1	1		0	0		0	0	0	0		0	0	0	0
	74	20	1	1	1	1	1	1	-1	-1		1			0			0		0	0	0	0		0	0	0	0
	75	26	1	0	0	0	1	2	0,176470588		0	0		1	1				1	0	0	1	1		1	1	0	0
	76	18	1	1	1	1	1	2	-1	-0,157894737		1		0	0		0	0		0	0	0	0		0	0	0	0
	77	24	1	1	1	1	1	1	0,885057471	0,181818182		1		1	1		0	0		0	0	0	1		0	0	0	0
	78	23	1	0	0	1	0	2		-0,595238095	0	0				1		1		0	0	1	1		1	0	0	0
	79	24	1	1	1	1	1	1	1	-1		1			1			0		0	0	0	0		0	0	0	0
	80	27	1	0	1	0	1	2	0		1	1		1	1				1	0	0	0	0		0	1	0	0
	81	22	1	1	1	1	1	1	0	0,666666667		1		1	1		1	1		0	0	0	0		0	0	0	0
	82	24	1	0	0	1	1	1	-0,219512195	-1	0	0		1	1			0		0	0	0	1		1	0	0	0
	83	22	1	0	0	1	1	1	1	-1			1	1	1		0	0		0	0	0	1		1	0	0	0
	84	21	1	1	1	1	1	2	-0,210526316	0,35483871		1		1	1		0	0		0	0	0	0		0	0	0	0
	85	29	1	0	0	1	1	2	-0,212121212	-0,5			1	0	0		1	1		0	0	1	1		1	0	0	0
	86	25	1	1	1	1	1	1	1	1		1		1	1		1	1		0	0	0	0		0	0	0	0
	87	19	1	1	1	1	1	2	1	-0,388888889		1		1	1		1	1		0	0	1	0		0	0	0	0
	88	22	1	1	1	1	1	2		-1		1		1	1		1	1		0	0	0	0		0	0	0	0
	89	26	1	0	0	0	0	2					1			1			1	0	0	0	0		1	1	0	0
	90	23	1	1	1	1	1	2	0,96969697	-1	0	0			1		0	0		0	0	1	1		0	0	0	0
	91	25	0	1	1	1	1	1	-1	1		1			0			1		0	0	0	1		0	0	0	0
	92	29	1	0	0	1	1	1	1	-0,68			1	1	1		1	1		0	0	0	0		1	0	0	0
	93	22	1	1	1	1	1	2	0,314285714	-0,419354839		1			1		1	1		0	0	1	0		0	0	0	0
	94	22	1	1	1	1	1	2	-0,80952381	0,532467532	1	1			1			0		0	0	0	1		0	0	0	0
	95	21	0	0	1	1	0	1	0,532467532	1	1	1			1		0	0		0	0	0	0		0	0	1	0
	96	22	1	0	0	0	0	1					1			1			1	0	0	0	0		1	1	0	0
	97	23	0	1	1	1	1	1	1	0,043478261		1		1	1		1	1		0	0	0	0		0	0	0	0
	98	24	1	1	1	1	1	1	1	1		1			1		1	1		0	0	0	0		0	0	0	0
	99	21	1	0	0	0	1	1		1			1			1	1	1		0	0	0	0		1	1	0	0
	100	26	1	0	0	1	1	1	1	1	0	0			1		1	1		1	0	0	0		1	0	0	0
